# Supplementary material for: A longitudinal course pilot to improve surgical resident acquisition of quality improvement skills
Source: PLoS One. 2021 Jul 19;16(7):e0254922. doi: 10.1371/journal.pone.0254922 (PMC8289028; doi:10.1371/journal.pone.0254922)
Supplement: S1 Data — (XLSX) [file pone.0254922.s001.xlsx]

## Sheet: Pre
Q5	Q7_1	Q7_2	Q7_3	Q7_4	Q7_5	Q7_6	Q7_7	Q7_8	Q7_9	Q7_10	Q7_11	Q1_1	Q1_2	Q1_3	Q1_4	Q1_5	Q1_6	Q1_7	Q1_8	Q1_9	Q1_10	QIKAT Evaluator 1 - Aim	QIKAT Evaluator 1 - Measure	QIKAT Evaluator 1 - Change	QIKAT Evaluator 2 - Aim	QIKAT Evaluator 2 - Measure	QIKAT Evaluator 2 - Change	QIKAT Evaluator 1 - Aim	QIKAT Evaluator 1 - Measure	QIKAT Evaluator 1 - Change	QIKAT Evaluator 2 - Aim	QIKAT Evaluator 2 - Measure	QIKAT Evaluator 2 - Change
Anonymous survey code: Please enter the day of the month of your birthday, and the first three letters of your mother/female caregiver's name. (For example, if you were born on January 1 and your mother's name is Susan, please enter 01sus)	How comfortable are you in your current skills with the following aspects of quality assessment and improvement? - Writing a clear problem statement (goal, aim)	How comfortable are you in your current skills with the following aspects of quality assessment and improvement? - Applying the best professional knowledge	How comfortable are you in your current skills with the following aspects of quality assessment and improvement? - Using measurement to improve care	How comfortable are you in your current skills with the following aspects of quality assessment and improvement? - Studying the process	How comfortable are you in your current skills with the following aspects of quality assessment and improvement? - Making changes in a system	How comfortable are you in your current skills with the following aspects of quality assessment and improvement? - Identifying whether a change leads to an improvement	How comfortable are you in your current skills with the following aspects of quality assessment and improvement? - Using small cycles of change	How comfortable are you in your current skills with the following aspects of quality assessment and improvement? - Identifying best practices and comparing them to local practices	How comfortable are you in your current skills with the following aspects of quality assessment and improvement? - Using PDSA model as a systematic framework for trial and learning	How comfortable are you in your current skills with the following aspects of quality assessment and improvement? - Identifying how data is linked to specific processes	How comfortable are you in your current skills with the following aspects of quality assessment and improvement? - Building your next improvement cycle upon prior success or failure	Please select your agreement with each statement below. - I can always manage to solve difficult problems if I try hard enough.	Please select your agreement with each statement below. - If someone opposes me, I can find the means and ways to get what I want.	Please select your agreement with each statement below. - It is easy for me to stick to may aims and accomplish my goals.	Please select your agreement with each statement below. - I am confident that I could deal efficiently with unexpected events.	Please select your agreement with each statement below. - Thanks to my resourcefulness, I know how to handle unforeseen situations.	Please select your agreement with each statement below. - I can solve most problems if I invest the necessary effort.	Please select your agreement with each statement below. - I can remain calm when facing difficulties because I can rely on my coping abilities.	Please select your agreement with each statement below. - When I am confronted with a problem, I can usually find several solutions.	Please select your agreement with each statement below. - If I am in trouble, I can usually think of a solution.	Please select your agreement with each statement below. - I can usually handle whatever comes my way.
1	Slightly	Moderately	Moderately	Slightly	Slightly	Slightly	Slightly	Slightly	Slightly	Slightly	Slightly	Moderately true	Moderately true	Moderately true	Moderately true	Moderately true	Moderately true	Moderately true	Moderately true	Moderately true	Moderately true	1	1	3	2	2	3	1	3	3	2	2	2
2	Slightly	Moderately	Slightly	Slightly	Slightly	Slightly	Not at all	Slightly	Not at all	Not at all	Slightly	Moderately true	Moderately true	Moderately true	Moderately true	Moderately true	Moderately true	Moderately true	Moderately true	Moderately true	Moderately true	2	2	1	2	3	3	2	3	2	2	2	1
3	Moderately	Moderately	Extremely	Slightly	Slightly	Moderately	Slightly	Moderately	Not at all	Moderately	Moderately	Moderately true	Moderately true	Moderately true	Exactly true	Moderately true	Moderately true	Exactly true	Moderately true	Moderately true	Exactly true	2	3	2	3	3	3	2	3	3	2	2	3
4	Moderately	Moderately	Moderately	Moderately	Moderately	Moderately	Slightly	Slightly	Not at all	Not at all	Not at all	Not at all true	Hardly true	Hardly true	Moderately true	Moderately true	Moderately true	Hardly true	Hardly true	Moderately true	Moderately true	0	0	0	0	0	0	0	0	0	0	0	0
5	Not at all	Not at all	Not at all	Not at all	Not at all	Not at all	Not at all	Not at all	Not at all	Not at all	Not at all	Moderately true	Moderately true	Exactly true	Exactly true	Moderately true	Moderately true	Exactly true	Moderately true	Exactly true	Moderately true	2	1	3	2	3	2	2	3	2	2	2	2
6	Slightly	Slightly	Slightly	Slightly	Slightly	Slightly	Slightly	Slightly	Slightly	Slightly	Slightly	Moderately true	Moderately true	Moderately true	Moderately true	Moderately true	Moderately true	Moderately true	Moderately true	Moderately true	Moderately true	2	3	2	3	3	2	1	3	3	3	2	2
7	Moderately	Moderately	Not at all	Not at all	Not at all	Not at all	Slightly	Not at all	Not at all	Not at all	Not at all	Moderately true	Hardly true	Hardly true	Hardly true	Hardly true	Moderately true	Moderately true	Moderately true	Moderately true	Moderately true	2	2	2	2	2	2	2	3	2	3	2	2
8	Not at all	Moderately	Slightly	Slightly	Slightly	Slightly	Not at all	Slightly	Not at all	Slightly	Not at all	Moderately true	Moderately true	Moderately true	Moderately true	Moderately true	Moderately true	Moderately true	Moderately true	Moderately true	Moderately true	1	1	1	2	2	2	2	3	2	2	2	3
9	Moderately	Moderately	Moderately	Moderately	Slightly	Moderately	Slightly	Slightly	Not at all	Moderately	Slightly	Moderately true	Hardly true	Moderately true	Moderately true	Moderately true	Moderately true	Moderately true	Moderately true	Moderately true	Moderately true	2	2	2	1	3	2	2	3	2	3	2	3
10	Moderately	Slightly	Slightly	Moderately	Slightly	Moderately	Moderately	Moderately	Moderately	Moderately	Moderately	Moderately true	Moderately true	Moderately true	Moderately true	Moderately true	Exactly true	Moderately true	Moderately true	Moderately true	Moderately true	2	1	2	2	2	3	2	3	3	3	2	3
11	Moderately	Moderately	Slightly	Moderately	Moderately	Slightly	Slightly	Moderately	Not at all	Slightly	Moderately	Hardly true	Moderately true	Moderately true	Moderately true	Hardly true	Exactly true	Moderately true	Hardly true	Moderately true	Exactly true	2	1	2	2	3	2	1	3	3	2	2	3
12	Slightly	Slightly	Slightly	Moderately	Not at all	Slightly	Slightly	Slightly	Not at all	Not at all	Not at all	Hardly true	Moderately true	Moderately true	Hardly true	Hardly true	Hardly true	Hardly true	Hardly true	Moderately true	Hardly true	2	3	2	2	2	2	2	3	2	2	2	3
13	Moderately	Slightly	Moderately	Slightly	Slightly	Moderately	Not at all	Slightly	Not at all	Not at all	Not at all	Moderately true	Hardly true	Moderately true	Moderately true	Moderately true	Moderately true	Moderately true	Moderately true	Moderately true	Moderately true	2	3	2	3	2	2	2	3	2	2	3	1
14	Moderately	Slightly	Moderately	Slightly	Not at all	Slightly	Not at all	Moderately	Slightly	Moderately	Slightly	Moderately true	Moderately true	Moderately true	Moderately true	Moderately true	Hardly true	Moderately true	Hardly true	Exactly true	Exactly true	2	3	3	3	2	3	2	3	3	3	3	2

## Sheet: Post
Q5	Q7_1	Q7_2	Q7_3	Q7_4	Q7_5	Q7_6	Q7_7	Q7_8	Q7_9	Q7_10	Q7_11	Q1_1	Q1_2	Q1_3	Q1_4	Q1_5	Q1_6	Q1_7	Q1_8	Q1_9	Q1_10	QIKAT Evaluator 1 - Aim	QIKAT Evaluator 1 - Measure	QIKAT Evaluator 1 - Change	QIKAT Evaluator 2 - Aim	QIKAT Evaluator 2 - Measure	QIKAT Evaluator 2 - Change	QIKAT Evaluator 1 - Aim	QIKAT Evaluator 1 - Measure	QIKAT Evaluator 1 - Change	QIKAT Evaluator 2 - Aim	QIKAT Evaluator 2 - Measure	QIKAT Evaluator 2 - Change
Anonymous survey code: Please enter the day of the month of your birthday, and the first three letters of your mother/female caregiver's name. (For example, if you were born on January 1 and your mother's name is Susan, please enter 01sus)	How comfortable are you in your current skills with the following aspects of quality assessment and improvement? - Writing a clear problem statement (goal, aim)	How comfortable are you in your current skills with the following aspects of quality assessment and improvement? - Applying the best professional knowledge	How comfortable are you in your current skills with the following aspects of quality assessment and improvement? - Using measurement to improve care	How comfortable are you in your current skills with the following aspects of quality assessment and improvement? - Studying the process	How comfortable are you in your current skills with the following aspects of quality assessment and improvement? - Making changes in a system	How comfortable are you in your current skills with the following aspects of quality assessment and improvement? - Identifying whether a change leads to an improvement	How comfortable are you in your current skills with the following aspects of quality assessment and improvement? - Using small cycles of change	How comfortable are you in your current skills with the following aspects of quality assessment and improvement? - Identifying best practices and comparing them to local practices	How comfortable are you in your current skills with the following aspects of quality assessment and improvement? - Using PDSA model as a systematic framework for trial and learning	How comfortable are you in your current skills with the following aspects of quality assessment and improvement? - Identifying how data is linked to specific processes	How comfortable are you in your current skills with the following aspects of quality assessment and improvement? - Building your next improvement cycle upon prior success or failure	Please select your agreement with each statement below. - I can always manage to solve difficult problems if I try hard enough.	Please select your agreement with each statement below. - If someone opposes me, I can find the means and ways to get what I want.	Please select your agreement with each statement below. - It is easy for me to stick to may aims and accomplish my goals.	Please select your agreement with each statement below. - I am confident that I could deal efficiently with unexpected events.	Please select your agreement with each statement below. - Thanks to my resourcefulness, I know how to handle unforeseen situations.	Please select your agreement with each statement below. - I can solve most problems if I invest the necessary effort.	Please select your agreement with each statement below. - I can remain calm when facing difficulties because I can rely on my coping abilities.	Please select your agreement with each statement below. - When I am confronted with a problem, I can usually find several solutions.	Please select your agreement with each statement below. - If I am in trouble, I can usually think of a solution.	Please select your agreement with each statement below. - I can usually handle whatever comes my way.
1	Moderately	Moderately	Slightly	Slightly	Slightly	Moderately	Moderately	Moderately	Moderately	Moderately	Slightly	Moderately true	Moderately true	Moderately true	Moderately true	Moderately true	Moderately true	Moderately true	Moderately true	Moderately true	Moderately true	2	1	3	2	2	3	2	3	2	3	2	3
2	Moderately	Moderately	Moderately	Moderately	Slightly	Moderately	Moderately	Moderately	Moderately	Moderately	Moderately	Moderately true	Moderately true	Moderately true	Moderately true	Moderately true	Moderately true	Moderately true	Hardly true	Moderately true	Moderately true	3	2	3	3	2	2	3	3	3	2	2	3
3	Extremely	Moderately	Moderately	Moderately	Moderately	Extremely	Moderately	Moderately	Slightly	Slightly	Slightly	Moderately true	Moderately true	Moderately true	Moderately true	Moderately true	Moderately true	Exactly true	Moderately true	Moderately true	Exactly true	3	2	3	3	3	2	2	3	3	2	2	3
4	Moderately	Moderately	Moderately	Moderately	Moderately	Moderately	Moderately	Moderately	Moderately	Moderately	Moderately	Moderately true	Moderately true	Moderately true	Moderately true	Moderately true	Moderately true	Moderately true	Moderately true	Moderately true	Moderately true	1	3	3	2	2	2	2	3	2	2	2	3
5	Moderately	Moderately	Moderately	Moderately	Moderately	Moderately	Moderately	Moderately	Slightly	Slightly	Slightly	Moderately true	Moderately true	Moderately true	Moderately true	Moderately true	Exactly true	Moderately true	Exactly true	Moderately true	Moderately true	3	3	1	3	2	3	3	3	3	3	2	2
6	Extremely	Moderately	Moderately	Moderately	Moderately	Extremely	Moderately	Extremely	Moderately	Extremely	Extremely	Exactly true	Moderately true	Moderately true	Exactly true	Moderately true	Exactly true	Exactly true	Moderately true	Moderately true	Exactly true	3	3	2	3	3	3	3	3	2	3	2	3
7	Moderately	Slightly	Moderately	Moderately	Moderately	Moderately	Extremely	Extremely	Moderately	Moderately	Extremely	Moderately true	Moderately true	Moderately true	Moderately true	Moderately true	Exactly true	Moderately true	Moderately true	Moderately true	Exactly true	2	3	3	2	3	3	2	3	3	2	3	3
8	Moderately	Moderately	Extremely	Extremely	Extremely	Moderately	Extremely	Moderately	Extremely	Moderately	Extremely	Moderately true	Moderately true	Exactly true	Moderately true	Hardly true	Moderately true	Moderately true	Hardly true	Moderately true	Moderately true	1	2	2	2	2	3	1	3	2	3	2	3
9	Moderately	Moderately	Extremely	Extremely	Moderately	Extremely	Extremely	Extremely	Extremely	Moderately	Moderately	Moderately true	Moderately true	Moderately true	Moderately true	Exactly true	Moderately true	Exactly true	Moderately true	Moderately true	Exactly true	1	2	1	2	3	1	2	3	3	3	3	3
